# Supplementary material for: Complementarity among natural enemies enhances pest suppression
Source: Sci Rep. 2017 Aug 15;7:8172. doi: 10.1038/s41598-017-08316-z (PMC5557966; doi:10.1038/s41598-017-08316-z)
Supplement: Supplementary file 2 — Dataset S1 [file 41598_2017_8316_MOESM2_ESM.xls]

## Sheet: Exclusion experiment
Site ID	Treatment	Density of pollen beetle adults	Density of adult OSR pest weevils	Proportion of emerged pollen beetle adults	Density of pollen beetle larvae	Parasitism rate	% Non-crop habitats	% Grasslands	% Forests
AUB	exclusion	205	46	0.678808	302	0	40.419	5.432	34.987
BI	exclusion	16	2	0.0784314	204	0.27	48.3	0.226	48.074
DU	exclusion	155	4	0.72093	215	0.0136986	11.825	0.673	11.152
ER	exclusion	224	13	0.603774	371	0.079096	13.513	1.926	11.587
ES	exclusion	40	14	0.272109	147	0.508772	33.278	16.11	17.168
FU	exclusion	7	10	0.0769231	91	0.4375	1.02	0.174	0.846
GER	exclusion	34	8	1.36	25	0.294118	58.835	17.305	41.531
HA	exclusion	467	4	0.606494	770	0.162791	15.217	10.157	5.06
KARL	exclusion	66	7	0.242647	272	0.05	12.951	2.72	10.231
KARS	exclusion	353	3	1.1806	299	0.0338983	18.052	1	17.052
LAU	exclusion	129	11	0.675393	191	0.272727	35.909	7.528	28.381
OB	exclusion	80	17	0.629921	127	0.0434783	26.1	3.136	22.964
RETZ	exclusion	58	6	0.682353	85	0	57.404	9.242	48.161
RN	exclusion	271	16	1.19383	227	0.0246914	12.956	0.694	12.262
RS	exclusion	26	11	0.119266	218	0.24	22.69	2.033	20.658
SEG	exclusion	293	20	0.572266	512	0.136951	6.593	5.901	0.692
WBB	exclusion	52	6	0.881356	59	0.111111	34.329	1.78	32.549
WH	exclusion	7	7	0.1	70	0.171429	8.177	0.606	7.571
AUB	open	45	15	0.149007	302	0	40.419	5.432	34.987
BI	open	71	4	0.348039	204	0.27	48.3	0.226	48.074
DU	open	67	1	0.311628	215	0.0136986	11.825	0.673	11.152
ER	open	61	16	0.16442	371	0.079096	13.513	1.926	11.587
ES	open	31	9	0.210884	147	0.508772	33.278	16.11	17.168
FU	open	1	17	0.010989	91	0.4375	1.02	0.174	0.846
GER	open	8	2	0.32	25	0.294118	58.835	17.305	41.531
HA	open	314	1	0.407792	770	0.162791	15.217	10.157	5.06
KARL	open	36	10	0.132353	272	0.05	12.951	2.72	10.231
KARS	open	246	1	0.822742	299	0.0338983	18.052	1	17.052
LAU	open	64	1	0.335079	191	0.272727	35.909	7.528	28.381
OB	open	23	9	0.181102	127	0.0434783	26.1	3.136	22.964
RETZ	open	71	3	0.835294	85	0	57.404	9.242	48.161
RN	open	123	0	0.54185	227	0.0246914	12.956	0.694	12.262
RS	open	41	12	0.188073	218	0.24	22.69	2.033	20.658
SEG	open	126	10	0.246094	512	0.136951	6.593	5.901	0.692
WBB	open	35	6	0.59322	59	0.111111	34.329	1.78	32.549
WH	open	26	9	0.371429	70	0.171429	8.177	0.606	7.571

## Sheet: Density PB larvae + Parasitism
Sampling date ID	Site ID	Density of pollen beetle larvae	Parasitism rate	% Non-crop habitats	% Grasslands	% Forests
samp1	AUB	5	0	40.419	5.432	34.987
samp1	BI	38	0.289474	48.3	0.226	48.074
samp1	DU	45	0	11.825	0.673	11.152
samp1	ER	61	0.0983607	13.513	1.926	11.587
samp1	ES	52	0.538462	33.278	16.11	17.168
samp1	FU	25	0.56	1.02	0.174	0.846
samp1	GER	3	0.666667	58.835	17.305	41.531
samp1	HA	17	0.411765	15.217	10.157	5.06
samp1	KARL	12	0	12.951	2.72	10.231
samp1	KARS	6	0.166667	18.052	1	17.052
samp1	LAU	22	0.454545	35.909	7.528	28.381
samp1	OB	12	0.0833333	26.1	3.136	22.964
samp1	RETZ	15	0	57.404	9.242	48.161
samp1	RN	33	0.030303	12.956	0.694	12.262
samp1	RS	17	0.411765	22.69	2.033	20.658
samp1	SEG	102	0.166667	6.593	5.901	0.692
samp1	WBB	4	0	34.329	1.78	32.549
samp1	WH	25	0.24	8.177	0.606	7.571
samp2	AUB	9	0	40.419	5.432	34.987
samp2	BI	62	0.258065	48.3	0.226	48.074
samp2	DU	28	0.0357143	11.825	0.673	11.152
samp2	ER	116	0.0689655	13.513	1.926	11.587
samp2	ES	5	0.2	33.278	16.11	17.168
samp2	FU	7	0	1.02	0.174	0.846
samp2	GER	14	0.214286	58.835	17.305	41.531
samp2	HA	112	0.125	15.217	10.157	5.06
samp2	KARL	28	0.0714286	12.951	2.72	10.231
samp2	KARS	53	0.0188679	18.052	1	17.052
samp2	LAU	66	0.212121	35.909	7.528	28.381
samp2	OB	34	0.0294118	26.1	3.136	22.964
samp2	RETZ	8	0	57.404	9.242	48.161
samp2	RN	129	0.0232558	12.956	0.694	12.262
samp2	RS	58	0.189655	22.69	2.033	20.658
samp2	SEG	285	0.126316	6.593	5.901	0.692
samp2	WBB	14	0.142857	34.329	1.78	32.549
samp2	WH	10	0	8.177	0.606	7.571
samp3	AUB	275	0.00727273	40.419	5.432	34.987
samp3	BI	101	0	48.3	0.226	48.074
samp3	DU	38	0.0263158	11.825	0.673	11.152
samp3	ER	126	0.0238095	13.513	1.926	11.587
samp3	ES	52	0.134615	33.278	16.11	17.168
samp3	FU	46	0	1.02	0.174	0.846
samp3	GER	8	0	58.835	17.305	41.531
samp3	HA	361	0.0775623	15.217	10.157	5.06
samp3	KARL	75	0.0133333	12.951	2.72	10.231
samp3	KARS	184	0.0597826	18.052	1	17.052
samp3	LAU	92	0.130435	35.909	7.528	28.381
samp3	OB	54	0.0185185	26.1	3.136	22.964
samp3	RETZ	56	0	57.404	9.242	48.161
samp3	RN	63	0.174603	12.956	0.694	12.262
samp3	RS	111	0.243243	22.69	2.033	20.658
samp3	SEG	116	0.155172	6.593	5.901	0.692
samp3	WBB	24	0.0416667	34.329	1.78	32.549
samp3	WH	20	0	8.177	0.606	7.571
samp4	AUB	13	0	40.419	5.432	34.987
samp4	BI	3	0	48.3	0.226	48.074
samp4	DU	104	0	11.825	0.673	11.152
samp4	ER	68	0.0147059	13.513	1.926	11.587
samp4	ES	38	0.0263158	33.278	16.11	17.168
samp4	FU	13	0	1.02	0.174	0.846
samp4	GER	0	0	58.835	17.305	41.531
samp4	HA	280	0.025	15.217	10.157	5.06
samp4	KARL	157	0.0127389	12.951	2.72	10.231
samp4	KARS	56	0.0892857	18.052	1	17.052
samp4	LAU	11	0.0909091	35.909	7.528	28.381
samp4	OB	27	0.037037	26.1	3.136	22.964
samp4	RETZ	6	0	57.404	9.242	48.161
samp4	RN	2	0	12.956	0.694	12.262
samp4	RS	32	0	22.69	2.033	20.658
samp4	SEG	9	0	6.593	5.901	0.692
samp4	WBB	17	0	34.329	1.78	32.549
samp4	WH	15	0.133333	8.177	0.606	7.571

## Sheet: Predators
Sampling date ID	Site ID	Density of ground-dwelling predators (all groups)	Density of carabid beetles	Density of cursorial spiders	Density of rove beetles	% Forests	% Grasslands	% Non-crop habitats
date1	AUB	18	11	0	3	34.987	5.432	40.419
date1	BI	39	27	1	9	48.074	0.226	48.3
date1	DU	35	21	1	6	11.152	0.673	11.825
date1	ER	91	75	0	14	11.587	1.926	13.513
date1	ES	37	25	1	8	17.168	16.11	33.278
date1	FU	37	19	1	5	0.846	0.174	1.02
date1	GER	39	30	0	7	41.531	17.305	58.835
date1	HA	66	49	0	4	5.06	10.157	15.217
date1	KARL	74	54	0	19	10.231	2.72	12.951
date1	KARS	64	53	1	8	17.052	1	18.052
date1	LAU	124	85	1	19	28.381	7.528	35.909
date1	OB	117	105	2	10	22.964	3.136	26.1
date1	RETZ	57	44	2	6	48.161	9.242	57.404
date1	RN	56	47	0	3	12.262	0.694	12.956
date1	RS	116	80	4	25	20.658	2.033	22.69
date1	SEG	60	33	1	9	0.692	5.901	6.593
date1	WBB	91	51	0	33	32.549	1.78	34.329
date1	WH	82	50	0	18	7.571	0.606	8.177
date2	AUB	28	14	0	5	34.987	5.432	40.419
date2	BI	168	114	3	35	48.074	0.226	48.3
date2	DU	175	149	4	5	11.152	0.673	11.825
date2	ER	242	203	1	28	11.587	1.926	13.513
date2	ES	122	77	2	23	17.168	16.11	33.278
date2	FU	130	81	1	9	0.846	0.174	1.02
date2	GER	120	81	11	21	41.531	17.305	58.835
date2	HA	146	102	0	10	5.06	10.157	15.217
date2	KARL	146	109	0	34	10.231	2.72	12.951
date2	KARS	152	102	4	40	17.052	1	18.052
date2	LAU	427	319	11	35	28.381	7.528	35.909
date2	OB	319	272	7	30	22.964	3.136	26.1
date2	RETZ	45	25	0	13	48.161	9.242	57.404
date2	RN	305	232	0	39	12.262	0.694	12.956
date2	RS	302	211	21	25	20.658	2.033	22.69
date2	SEG	103	50	4	16	0.692	5.901	6.593
date2	WBB	142	78	0	43	32.549	1.78	34.329
date2	WH	173	85	18	42	7.571	0.606	8.177
date4	AUB	78	42	0	24	34.987	5.432	40.419
date4	BI	148	85	6	30	48.074	0.226	48.3
date4	DU	202	145	16	27	11.152	0.673	11.825
date4	ER	313	232	6	71	11.587	1.926	13.513
date4	ES	276	194	21	40	17.168	16.11	33.278
date4	FU	200	133	7	36	0.846	0.174	1.02
date4	GER	266	172	17	66	41.531	17.305	58.835
date4	HA	191	145	0	20	5.06	10.157	15.217
date4	KARL	216	145	0	65	10.231	2.72	12.951
date4	KARS	226	144	18	60	17.052	1	18.052
date4	LAU	398	281	16	45	28.381	7.528	35.909
date4	OB	225	173	11	40	22.964	3.136	26.1
date4	RETZ	128	78	13	28	48.161	9.242	57.404
date4	RN	314	229	1	70	12.262	0.694	12.956
date4	RS	138	101	0	27	20.658	2.033	22.69
date4	SEG	247	132	14	36	0.692	5.901	6.593
date4	WBB	97	70	0	22	32.549	1.78	34.329
date4	WH	354	209	47	81	7.571	0.606	8.177
date6	BI	159	88	31	23	48.074	0.226	48.3
date6	DU	648	408	178	21	11.152	0.673	11.825
date6	ER	183	113	14	38	11.587	1.926	13.513
date6	ES	249	123	6	24	17.168	16.11	33.278
date6	FU	155	94	6	13	0.846	0.174	1.02
date6	GER	386	265	59	45	41.531	17.305	58.835
date6	HA	269	195	0	15	5.06	10.157	15.217
date6	KARL	343	226	0	103	10.231	2.72	12.951
date6	KARS	450	246	70	86	17.052	1	18.052
date6	LAU	745	523	26	41	28.381	7.528	35.909
date6	OB	531	357	111	44	22.964	3.136	26.1
date6	RETZ	238	160	25	41	48.161	9.242	57.404
date6	RN	679	549	2	35	12.262	0.694	12.956
date6	RS	114	51	22	27	20.658	2.033	22.69
date6	SEG	283	152	26	29	0.692	5.901	6.593
date6	WBB	153	99	0	42	32.549	1.78	34.329
date6	WH	479	315	44	97	7.571	0.606	8.177
date7	AUB	282	156	1	116	34.987	5.432	40.419
date7	BI	195	111	18	52	48.074	0.226	48.3
date7	DU	342	235	51	43	11.152	0.673	11.825
date7	ER	221	134	16	65	11.587	1.926	13.513
date7	ES	275	148	37	61	17.168	16.11	33.278
date7	FU	41	24	3	4	0.846	0.174	1.02
date7	GER	189	130	9	32	41.531	17.305	58.835
date7	HA	193	118	0	40	5.06	10.157	15.217
date7	KARL	199	132	0	64	10.231	2.72	12.951
date7	KARS	299	157	22	109	17.052	1	18.052
date7	LAU	463	307	59	59	28.381	7.528	35.909
date7	OB	244	168	25	38	22.964	3.136	26.1
date7	RETZ	222	120	31	64	48.161	9.242	57.404
date7	RN	468	336	6	40	12.262	0.694	12.956
date7	RS	271	135	29	61	20.658	2.033	22.69
date7	SEG	335	183	21	67	0.692	5.901	6.593
date7	WBB	166	105	0	56	32.549	1.78	34.329
date7	WH	365	185	42	115	7.571	0.606	8.177
